# Supplementary material for: Classification and Prediction on Hypertension with Blood Pressure Determinants in a Deep Learning Algorithm
Source: Int J Environ Res Public Health. 2022 Nov 19;19(22):15301. doi: 10.3390/ijerph192215301 (PMC9690260; doi:10.3390/ijerph192215301)
Supplement: Supplementary file 1 [file ijerph-19-15301-s001.zip]

Archive with 1 entries (1 files):
- ijerph-1963223-supplementary.pdf
